# Supplementary material for: Chain Dynamics of Partially Disentangled UHMWPE around Melting Point Characterized by 1H Low-Field Solid-State NMR
Source: Polymers (Basel). 2023 Apr 16;15(8):1910. doi: 10.3390/polym15081910 (PMC10142606; doi:10.3390/polym15081910)
Supplement: Supplementary file 1 [file polymers-15-01910-s001.zip]

Archive with 1 entries (1 files):
- polymers-2323720-SI.pdf
